# Supplementary material for: Temporal Associations Between Cognitive Impairment and Depression in Older Adults: A Longitudinal Analysis
Source: Eur J Investig Health Psychol Educ. 2025 Jul 12;15(7):132. doi: 10.3390/ejihpe15070132 (PMC12293492; doi:10.3390/ejihpe15070132)
Supplement: Supplementary file 1 [file ejihpe-15-00132-s001.zip]

Archive with 1 entries (1 files):
- ejihpe-3604260-supplementary.pdf
